# Supplementary material for: Application of machine learning in in vitro propagation of endemic Lilium akkusianum R. Gämperle
Source: PLoS One. 2024 Jul 25;19(7):e0307823. doi: 10.1371/journal.pone.0307823 (PMC11271868; doi:10.1371/journal.pone.0307823)
Supplement: S3 Fig — (TXT) [file pone.0307823.s003.txt]

#Callus initiation data MLP analysis 
##Load data 
ibrary(readxl)
Callus_initiation <- read_excel("C:/Users/BASIM/Downloads/Callus initiation.xlsx")

###Adventitious Bud 

#Data partitioning 

library(caret)
library(kernlab)


set.seed(436)
inTrainci <- createDataPartition(y=Callus_initiation$`Adventitious bud`, p=0.75, list = FALSE)

train_dataci <- Callus_initiation[inTrainci, ]
test_dataci <- Callus_initiation[-inTrainci, ]

# Build an MLP model

mlp_modelA <- train(`Adventitious bud` ~ ., data = train_dataci, preProcess = "range",
                     method = "mlp", trControl = trainControl(method = "cv", number = 5))
# Evaluate the model on the test set
print(mlp_modelA)
predictionsA <- predict(mlp_modelA, Callus_initiation)


pred_dataA <- data.frame(actual = Callus_initiation$`Adventitious bud`, predicted = predictionsA)

# Create a customized plot
ggplot(pred_dataA, aes(x = predicted, y = actual)) +
  geom_point(color = "red") +
  geom_abline(intercept = 0, slope = 1, color = "purple") +
  labs(x = "Predicted Values", y = "Actual Values") +
  theme_classic() +
  ggtitle("Actual vs. Predicted Adventitious Bud/Explant (MLP Model)")
---------------------------------------------------------------------------------

#ROOTING

##Load data 
ibrary(readxl)
Callus_initiation <- read_excel("C:/Users/BASIM/Downloads/rooting.xlsx")
##Root Number 

set.seed(436)
inTrainRN <- createDataPartition(y=rooting$`Root Number`, p=0.75, list = FALSE)

train_dataRN <- rooting[inTrainRN, ]
test_dataRN <- rooting[-inTrainRN, ]

# Build an MLP model

mlp_modelRN <- train(`Root Number` ~ ., data = train_dataRN, preProcess="range",
                    method = "mlp", trControl = trainControl(method = "cv", number = 10))
# Evaluate the model on the test set
print(mlp_modelRN)
predictionsRN <- predict(mlp_modelRN, rooting)

# Compute the mean prediction
mean_prediction <- mean(predictionsRN, na.rm = TRUE)

# Add the mean prediction to the predictionsRN object
predictionsRN[length(predictionsRN) + 1] <- mean_prediction

pred_dataRN <- data.frame(actual = rooting$`Root Number`, predicted = predictionsRN)

# Create a customized plot
ggplot(pred_dataRN, aes(x = predicted, y = actual)) +
  geom_point(color = "red") +
  geom_abline(intercept = 0, slope = 1, color = "purple") +
  labs(x = "Predicted Values", y = "Actual Values") +
  theme_classic() +
  ggtitle("Actual vs. Predicted Number of Roots (MLP Model)")
---------------------------------------------------------------------------------

###Root Length

set.seed(436)
inTrainRN <- createDataPartition(y=rooting$`Root length`, p=0.75, list = FALSE)

train_dataRN <- rooting[inTrainRN, ]
test_dataRN <- rooting[-inTrainRN, ]

# Build an MLP model

mlp_modelRN <- train(`Root length` ~ ., data = train_dataRN, preProcess="range",
                     method = "mlp", trControl = trainControl(method = "cv", number = 10))
# Evaluate the model on the test set
print(mlp_modelRN)
predictionsRN <- predict(mlp_modelRN, rooting)

# Compute the mean prediction
mean_prediction <- mean(predictionsRN, na.rm = TRUE)

# Add the mean prediction to the predictionsRN object
predictionsRN[length(predictionsRN) + 1] <- mean_prediction

pred_dataRN <- data.frame(actual = rooting$`Root length`, predicted = predictionsRN)

# Create a customized plot
ggplot(pred_dataRN, aes(x = predicted, y = actual)) +
  geom_point(color = "red") +
  geom_abline(intercept = 0, slope = 1, color = "purple") +
  labs(x = "Predicted Values", y = "Actual Values") +
  theme_classic() +
  ggtitle("Actual vs. Predicted Root Length (MLP Model)")
---------------------------------------------------------------------------------
shoot1 <- read_excel("C:/Users/BASIM/Downloads/shoot.xlsx")
 

library(caret
        )

set.seed(436)
inTrainSN <- createDataPartition(y=shoot12$Shoot_number, p=0.75, list = FALSE)

train_dataSN <- shoot12[inTrainSN, ]
test_dataSN <- shoot12[-inTrainSN, ]

# Build an MLP model
preProcess= preProcess(train_dataSN, method = "knnImpute")
Train_dataSN = predict(preProcess, newdata = train_dataSN)

model_mlpSN <- train(Shoot_number ~ ., data = train_dataSN, preProcess = "range",
                     method = "mlp", trControl = trainControl(method = "cv", number = 5))

# Evaluate the model on the test set
print(model_mlpSN)
predictionsSN <- predict(model_mlpSN, shoot12)

pred_dataSN <- data.frame(actual = shoot12$Shoot_number, predicted = predictionsSN)
plot(pred_dataSN)
abline()
# Create a customized plot
ggplot(pred_dataSN, aes(x = predicted, y = actual)) +
  geom_point(color = "red") +
  geom_abline(intercept = 0, slope = 1, color = "purple") +
  labs(x = "Predicted Values", y = "Actual Values") +
  theme_classic() +
  ggtitle("Actual vs. Predicted Shoot Number (MLP Model)")
---------------------------------------------------------------------------------
 
  set.seed(436)
inTrainSN <- createDataPartition(y=shoot12$Shoot_length, p=0.75, list = FALSE)

train_dataSN <- shoot12[inTrainSN, ]
test_dataSN <- shoot12[-inTrainSN, ]

# Build an MLP model
preProcess= preProcess(train_dataSN, method = "knnImpute")
Train_dataSN = predict(preProcess, newdata = train_dataSN)

model_mlpSN <- train(Shoot_length ~ ., data = train_dataSN, preProcess = "range",
                     method = "mlp", trControl = trainControl(method = "cv", number = 5))

# Evaluate the model on the test set
print(model_mlpSN)
predictionsSN <- predict(model_mlpSN, shoot12)

pred_dataSN <- data.frame(actual = shoot12$Shoot_length, predicted = predictionsSN)
plot(pred_dataSN)
abline()
# Create a customized plot
ggplot(pred_dataSN, aes(x = predicted, y = actual)) +
  geom_point(color = "red") +
  geom_abline(intercept = 0, slope = 1, color = "purple") +
  labs(x = "Predicted Values", y = "Actual Values") +
  theme_classic() +
  ggtitle("Actual vs. Predicted Shoot Length (MLP Model)")

---------------------------------------------------------------------------------
  
  set.seed(436)
inTrainSN <- createDataPartition(y=shoot12$Shoot_weight, p=0.75, list = FALSE)

train_dataSN <- shoot12[inTrainSN, ]
test_dataSN <- shoot12[-inTrainSN, ]

# Build an MLP model
preProcess= preProcess(train_dataSN, method = "knnImpute")
Train_dataSN = predict(preProcess, newdata = train_dataSN)

model_mlpSN <- train(Shoot_weight ~ ., data = train_dataSN, preProcess = "range",
                     method = "mlp", trControl = trainControl(method = "cv", number = 5))

# Evaluate the model on the test set
print(model_mlpSN)
predictionsSN <- predict(model_mlpSN, shoot12)

pred_dataSN <- data.frame(actual = shoot12$Shoot_weight, predicted = predictionsSN)
plot(pred_dataSN)
abline()
# Create a customized plot
ggplot(pred_dataSN, aes(x = predicted, y = actual)) +
  geom_point(color = "red") +
  geom_abline(intercept = 0, slope = 1, color = "purple") +
  labs(x = "Predicted Values", y = "Actual Values") +
  theme_classic() +
  ggtitle("Actual vs. Predicted Shoot Weight (MLP Model)")

---------------------------------------------------------------------------------
 
