# Supplementary material for: Application of machine learning in in vitro propagation of endemic Lilium akkusianum R. Gämperle
Source: PLoS One. 2024 Jul 25;19(7):e0307823. doi: 10.1371/journal.pone.0307823 (PMC11271868; doi:10.1371/journal.pone.0307823)
Supplement: S4 Fig — (TXT) [file pone.0307823.s004.txt]

shoot1 <- read_excel("C:/Users/BASIM/Downloads/shoot.xlsx")
 

library(caret
        )

#Shoot Number
set.seed(436)
inTrainSN <- createDataPartition(y=shoot12$Shoot_number, p=0.75, list = FALSE)

train_dataSN <- shoot12[inTrainSN, ]
test_dataSN <- shoot12[-inTrainSN, ]

# Build an XGB model

xgb_modelSN <- train(Shoot_number ~ ., data = train_dataSN, 
                     method = "xgbTree", trControl = trainControl(method = "cv", number = 5))

# Evaluate the model on the test set
predictionsSN_xgb <- predict(xgb_modelSN, shoot12)
rmseSL_xgb <- sqrt(mean((predictionsSN_xgb - shoot12$Shoot_number)^2))
r2SL_xgb <- cor(predictionsSN_xgb, shoot12$Shoot_number)^2
maeSL_xgb <- mean(abs(predictionsSN_xgb - shoot12$Shoot_number))

# Print the evaluation results
print(rmseSL_xgb)
print(r2SL_xgb)
print(maeSL_xgb)

pred_dataSN_xgb <- data.frame(actual = shoot12$Shoot_number, predicted = predictionsSN_xgb)

# Create a customized plot for XGBoost model
ggplot(pred_dataSN_xgb, aes(x = predicted, y = actual)) +
  geom_point(color = "blue") +
  geom_abline(intercept = 0, slope = 1, color = "darkgreen") +
  labs(x = "Predicted Values", y = "Actual Values") +
  theme_bw() + theme_classic() +
  ggtitle("Actual vs. Predicted Shoot Number (XGBoost Model)")
-------------------------------------------------------------------------------------------------
  set.seed(436)
inTrainSN <- createDataPartition(y=shoot12$Shoot_length, p=0.75, list = FALSE)

train_dataSN <- shoot12[inTrainSN, ]
test_dataSN <- shoot12[-inTrainSN, ]

#Shoot Length
# Build an XGB model
xgb_modelSN <- train(Shoot_length ~ ., data = train_dataSN, 
                     method = "xgbTree", trControl = trainControl(method = "cv", number = 5))

# Evaluate the model on the test set
predictionsSN_xgb <- predict(xgb_modelSN, shoot12)
rmseSL_xgb <- sqrt(mean((predictionsSN_xgb - shoot12$Shoot_length)^2))
r2SL_xgb <- cor(predictionsSN_xgb, shoot12$Shoot_length)^2
maeSL_xgb <- mean(abs(predictionsSN_xgb - shoot12$Shoot_length))

# Print the evaluation results
print(rmseSL_xgb)
print(r2SL_xgb)
print(maeSL_xgb)

pred_dataSN_xgb <- data.frame(actual = shoot12$Shoot_length, predicted = predictionsSN_xgb)

# Create a customized plot for XGBoost model
ggplot(pred_dataSN_xgb, aes(x = predicted, y = actual)) +
  geom_point(color = "blue") +
  geom_abline(intercept = 0, slope = 1, color = "darkgreen") +
  labs(x = "Predicted Values", y = "Actual Values") +
  theme_bw() + theme_classic() +
  ggtitle("Actual vs. Predicted Shoot Length (XGBoost Model)")
-----------------------------------------------------------------------------------------
  
  set.seed(436)
inTrainSN <- createDataPartition(y=shoot12$Shoot_weight, p=0.75, list = FALSE)

train_dataSN <- shoot12[inTrainSN, ]
test_dataSN <- shoot12[-inTrainSN, ]

#Shoot Weight
# Build an XGB model

xgb_modelSN <- train(Shoot_weight ~ ., data = train_dataSN, 
                     method = "xgbTree", trControl = trainControl(method = "cv", number = 5))

# Evaluate the model on the test set
predictionsSN_xgb <- predict(xgb_modelSN, shoot12)
rmseSL_xgb <- sqrt(mean((predictionsSN_xgb - shoot12$Shoot_weight)^2))
r2SL_xgb <- cor(predictionsSN_xgb, shoot12$Shoot_weight)^2
maeSL_xgb <- mean(abs(predictionsSN_xgb - shoot12$Shoot_weight))

# Print the evaluation results
print(rmseSL_xgb)
print(r2SL_xgb)
print(maeSL_xgb)

pred_dataSN_xgb <- data.frame(actual = shoot12$Shoot_weight, predicted = predictionsSN_xgb)

# Create a customized plot for XGBoost model
ggplot(pred_dataSN_xgb, aes(x = predicted, y = actual)) +
  geom_point(color = "blue") +
  geom_abline(intercept = 0, slope = 1, color = "darkgreen") +
  labs(x = "Predicted Values", y = "Actual Values") +
  theme_bw() + theme_classic() +
  ggtitle("Actual vs. Predicted Shoot Weight (XGBoost Model)")
---------------------------------------------------------------------------------------------------------

#Callus initiation data MLP analysis 
##Load data 
ibrary(readxl)
Callus_initiation <- read_excel("C:/Users/BASIM/Downloads/Callus initiation.xlsx")

###Adventitious Bud 


library(caret)
library(kernlab)

---------------------------------------------------------------------------------
#Xgbooost

#Data partitioning 
set.seed(436)
inTrainci <- createDataPartition(y=Callus_initiation$`Adventitious bud`, p=0.75, list = FALSE)

train_dataci <- Callus_initiation[inTrainci, ]
test_dataci <- Callus_initiation[-inTrainci, ]

# Build an Xgb model
xgb_modelPA <- train(`Adventitious bud` ~ ., data = train_dataci, 
                     method = "xgbTree", trControl = trainControl(method = "cv", number = 5))

# Evaluate the model on the test set
predictionsA_xgb <- predict(xgb_modelPA, Callus_initiation)
rmseA_xgb <- sqrt(mean((predictionsA_xgb - Callus_initiation$`Adventitious bud`)^2))
r2A_xgb <- cor(predictionsA_xgb, Callus_initiation$`Adventitious bud`)^2
maeA_xgb <- mean(abs(predictionsA_xgb - Callus_initiation$`Adventitious bud`))

# Print the evaluation results
print(rmseA_xgb)
print(r2A_xgb)
print(maeA_xgb)

pred_dataA_xgb <- data.frame(actual = Callus_initiation$`Adventitious bud`, predicted = predictionsA_xgb)

# Create a customized plot for XGBoost model
ggplot(pred_dataA_xgb, aes(x = predicted, y = actual)) +
  geom_point(color = "blue") +
  geom_abline(intercept = 0, slope = 1, color = "darkgreen") +
  labs(x = "Predicted Values", y = "Actual Values") +
  theme_bw() + theme_classic() +
  ggtitle("Actual vs. Predicted Adventitious Bud/Explant (XGBoost Model)")
  

#ROOTING

##Load data 
ibrary(readxl)
rooting <- read_excel("C:/Users/BASIM/Downloads/rooting.xlsx")
##Root Number 

set.seed(436)
inTrainRN <- createDataPartition(y=rooting$`Root Number`, p=0.75, list = FALSE)

train_dataRN <- rooting[inTrainRN, ]
test_dataRN <- rooting[-inTrainRN, ]

# Build an Xgb model
xgb_modelRN <- train(`Root Number` ~ ., data = train_dataRN, 
                     method = "xgbTree", trControl = trainControl(method = "cv", number = 5))

# Evaluate the model on the test set
predictionsRN_xgb <- predict(xgb_modelRN, rooting)
rmseRN_xgb <- sqrt(mean((predictionsRN_xgb - rooting$`Root Number`)^2))
r2RN_xgb <- cor(predictionsRN_xgb, rooting$`Root Number`)^2
maeRN_xgb <- mean(abs(predictionsRN_xgb - rooting$`Root Number`))

# Print the evaluation results
print(rmseRN_xgb)
print(r2RN_xgb)
print(maeRN_xgb)

pred_dataRN_xgb <- data.frame(actual = rooting$`Root Number`, predicted = predictionsRN_xgb)

# Create a customized plot for XGBoost model
ggplot(pred_dataRN_xgb, aes(x = predicted, y = actual)) +
  geom_point(color = "blue") +
  geom_abline(intercept = 0, slope = 1, color = "darkgreen") +
  labs(x = "Predicted Values", y = "Actual Values") +
  theme_bw() + theme_classic() +
  ggtitle("Actual vs. Predicted Number of Roots (XGBoost Model)")

###Root Length

set.seed(436)
inTrainRN <- createDataPartition(y=rooting$`Root length`, p=0.75, list = FALSE)

train_dataRN <- rooting[inTrainRN, ]
test_dataRN <- rooting[-inTrainRN, ]

# Build an Xgb model
xgb_modelRN <- train(`Root length` ~ ., data = train_dataRN, 
                     method = "xgbTree", trControl = trainControl(method = "cv", number = 5))

# Evaluate the model on the test set
predictionsRN_xgb <- predict(xgb_modelRN, rooting)
rmseRN_xgb <- sqrt(mean((predictionsRN_xgb - rooting$`Root length`)^2))
r2RN_xgb <- cor(predictionsRN_xgb, rooting$`Root length`)^2
maeRN_xgb <- mean(abs(predictionsRN_xgb - rooting$`Root length`))

# Print the evaluation results
print(rmseRN_xgb)
print(r2RN_xgb)
print(maeRN_xgb)

pred_dataRN_xgb <- data.frame(actual = rooting$`Root length`, predicted = predictionsRN_xgb)

# Create a customized plot for XGBoost model
ggplot(pred_dataRN_xgb, aes(x = predicted, y = actual)) +
  geom_point(color = "blue") +
  geom_abline(intercept = 0, slope = 1, color = "darkgreen") +
  labs(x = "Predicted Values", y = "Actual Values") +
  theme_bw() + theme_classic() +
  ggtitle("Actual vs. Predicted Root Length (XGBoost Model)")
